# Supplementary material for: Potential evidence for transgenerational epigenetic memory in Arabidopsis thaliana following spaceflight
Source: Commun Biol. 2021 Jul 2;4:835. doi: 10.1038/s42003-021-02342-4 (PMC8253727; doi:10.1038/s42003-021-02342-4)
Supplement: Supplementary file 2 — Supplementary Data 1 [file 42003_2021_2342_MOESM2_ESM.xlsx]

## Sheet: Source data-fig. 2
Fig. 2a,b										Fig. 2c,d											Fig. 2e
Root length (cm)										Flowering time (day)											Rosette leave number
T1	Ground	Space	T2	Ground	Space	T3	Ground	Space		F1	Ground	Space	F2	Ground	Space	F3	Ground	Space		F1	Ground	Space	F2	Ground	Space	F3	Ground	Space
	1.281	1.665		1.209	1.406		1.172	1.205			24	26		25	22		22	21			13	13		14	10		10	11
	1.509	1.632		1.225	1.289		1.109	1.22			23	23		22	21		21	21			12	11		12	10		10	11
	1.638	1.855		1.194	1.092		1.266	1.681			22	28		25	21		21	24			13	12		13	11		11	12
	1.63	1.449		1.176	1.231		1.227	1.253			27	26		25	21		21	21			14	11		12	9		9	11
	1.492	1.638		0.958	1.486		1.27	1.458			29	25		26	22		22	22			11	12		13	9		9	12
	1.482	1.787		1.142	1.364		0.994	1.15			28	23		22	21		21	22			12	11		12	11		11	12
	1.623	1.802		1.241	1.095		1.066	1.273			27	23		21	22		22	24			13	10		11	11		11	12
	1.242	2.081		1.219	1.381		1.131	1.11			23	24		23	25		25	22			13	11		12	12		12	11
	1.209	1.844		1.188	1.375		1.194	1.251			26	22		21	22		22	22			13	10		11	11		11	11
	1.338	1.62		1.061	1.282		1.158	1.013			28	24		21	24		24	22			12	10		11	13		13	9
	1.63	1.612		1.111	1.165		1.236	1.139			28	25		23	21		21	22			12	11		12	10		10	11
	1.452	1.546		1.253	1.295		1.307	1.251			26	26		25	25		25	21			11	11		12	14		14	9
	1.382	1.456		0.923	1.502		1.203	1.14			28	26		26	21		21	22			13	12		13	11		11	11
	1.6423	1.345		1.088	1.37		1.199	1.454			27	22		21	25		25	24			13	10		11	14		14	15
	1.241	1.567		1.267	1.384		1.515	1.114			26	24		22	26		26	23			13	11		12	16		16	11
	1.309	1.454		1.361	1.33		1.344	1.443			25	23		22	22		22	22			11	10		11	11		11	12
	1.418	1.478		1.411	1.178		1.274	1.178			27	23		21	22		22	22			11	10		11	12		12	11
	1.63	1.654		1.304	1.373		1.302	1.188			29	22		22	22		22	22			14	11		12	11		11	12
	1.2992	1.611		1.101	1.681		1.087	1.261			28	24		25	22		22	23			13	9		10	11		11	12
	1.491	1.512		1.25	1.02		1.031	1.259			28	26		24	23		23	21			13	12		13	12		12	9
	1.373	1.643		1.143	1.002		1.254	1.163			29	25		25	21		21	25			11	13		14	11		11	13
	1.291	1.601		1.284	1.04		1.145	1.187			27	23		21	21		21	25			11	8		9	11		11	15
	1.403	1.812		1.331	1.26		1.235	1.137			28	24		21	23		23	22			12	10		11	13		13	11
	1.434	1.453		1.367	1.341		1.235	1.125			28	23		21	22		22	21			12	10		11	12		12	9
	1.415	1.632		1.448	1.282		1.228	0.906			27	25		23	22		22	25			13	11		12	11		11	12
	1.392	1.654		1.109	1.08		1.349	0.838			29	23		21	22		22	22			12	9		10	12		12	11
	1.5482	1.832		1.394	1.289		0.933	0.829			27	23		21	24		23	21			14	8		9				10
	1.423	2.112		1.409	1.296		0.922	0.872			29	25		21	23		22	21			12	9		10				9
	1.381	1.745		1.338	1.268		0.859	0.939			28	22		24							11	13		14
	1.409	1.626		1.411	1.201		0.735	1.635				25		25								11		12
	1.438	1.623		1.033	1.19		0.745	0.91
	1.43	1.556		1.316	1.263		0.756	0.851
	1.262	1.443		1.127	1.549		0.782	0.789
	1.582	1.376		1.279	1.35		0.862	0.815
	1.323	1.578		1.332	0.895		0.663	0.893
	1.265	1.5644		1.378	1.303		0.794	0.837
	1.432	1.577		1.366	1.273		0.58	0.866
	1.555	1.584		1.239	1.341		0.734	0.825
	1.449	1.543		1.141	1.218		0.804	0.82
	1.738	1.543		1.393	1.355		0.908	0.913
	1.387			1.36	1.144		0.779	0.957
	1.302			1.099	1.215		0.936	0.8
	1.381			1.391	1.12		0.782	0.913
				0.984	1.086		0.957	0.652
				0.898	1.334		0.79	0.995
				1.142	1.281		0.901	0.735
				0.921	1.447		0.861	0.808
				1.207	1.393		0.706	0.68
				1.347	1.175		0.858	0.803
				1.128	1.225		0.86	0.895
				1.055	1.384		0.835	0.89
				1.126	1.015		0.812	0.88
				1.258	0.902		0.887	0.9
				1.263	0.838		0.751	1.261
				1.422	0.847		1.103	0.949
				1.324	1.098		1.203	1.316
				1.202	0.753		1.24	1.344
				1.084	0.82		1.028	1.344
				1.533	1.118		1.142	1.425
				1.376	1.033		0.932	1.312
				1.09	0.769		1.463	1.21
				1.095	0.884		1.293	1.191
				1.504	0.751		1.389	1.175
				1.092	0.75		1.386	1.295
				1.115	1.146		1.265	1.173
				1.394	0.994		1.33	1.214
				1.002	1.105		1.398	1.039
				1.216	0.678		1.123	1.439
				0.644	0.781		0.933	1.461
				1.194	0.812		1.366	1.186
				0.891	1.098		1.396	1.215
				0.991	0.857		1.36	1.367
				1.053	1.099		1.423	1.537
				1.163	1.287		1.253	1.183
				0.857	0.898		1.422	1.181
				1.207	1.089		1.283	1.208
				0.916	0.724		1.365	1.264
				0.726	1.178		1.285	1.19
				0.953	0.838		1.23	1.19
				0.997	0.685		1.384	1.007
				0.854	0.53		1.302	1.261
				0.796	0.7		1.413	0.949
				0.512	0.505		1.287	1.316
				0.609	0.528		1.103	1.344
				0.699	0.506		1.203	1.344
				0.82	0.639		1.24	1.425
				0.608	0.452		1.028	1.312
				0.828	0.713		1.142	1.21
				0.833	0.671		0.932	1.191
				0.679	0.681		1.463	1.175
				0.801	0.729		1.293	1.295
				0.753	0.538		1.389	1.173
				0.903	0.578		1.386	1.214
				0.562	0.688		1.265	1.039
				0.656	0.608		1.33	1.439
				0.644	0.821		1.398	1.461
				0.735	0.739		1.123	1.186
				0.882	0.689		0.933	1.215
				0.838	1.242		1.366	1.367
				0.855	0.816		1.396	1.537
				0.807	1.24		1.36	1.183
				0.856	1.017		1.423	1.181
				0.7	0.659		1.253	1.208
				0.802	0.795		1.422	1.264
				0.608	1.089		1.283	1.19
				0.834	0.771		1.365	1.19
				0.727	1.173		1.285	1.007
				0.945	1.108		1.23	1.235
				0.785	1.137		1.384	1.447
				0.785	1.111		1.302	1.265
				0.782	1.268		1.413	1.2
				0.563	1.281		1.287	1.213
				0.749	1.252		1.483	1.501
				0.616	1.304		1.279	1.492
				0.524	1.114		1.252	1.447
				0.525	1.215		1.353	1.305
				0.833	1.238		1.115	1.354
				0.521	1.146		1.243	1.237
				0.441	1.222		0.819	1.187
				0.592	1.329		1.221	1.443
				0.733	1.32		1.222	1.339
				0.666	1.105		1.357	1.271
				0.699	1.166		1.281	1.336
				0.588	1.137		1.308	1.394
				0.861	1.153		1.376	1.487
				1.013	1.146		1.382	1.378
				0.98	0.952		1.382	1.35
				0.95	1.609		1.284	1.261
				0.669	0.821		1.115	1.554
				1.173	1.121		1.371	1.286
				0.78	1.048		1.446	1.356
				0.646	0.89		1.467	1.152
				0.628	1.037		1.314	1.435
				0.965	0.83		1.417	1.143
				0.635	0.49		1.314	1.246
				1.489	1.148		1.329	1.35
				0.73	0.931		1.454	1.183
				0.406	0.944		1.572	1.347
				0.744	1.1		1.579	1.257
				0.719	0.871		1.273	1.36
				0.56	1.208		1.508	1.487
				0.89	1.041		1.324	1.231
				0.543	1.136		1.528	1.256
				1.08	0.634		1.559	1.257
				0.622	1.432		1.553	1.356
				0.666	1.034		1.382	1.23
				0.545	1.068		1.487	1.314
				0.78	1.009		1.476	1.565
				0.847	1.12		1.382	1.26
				0.778	1.227		1.372	1.533
				0.57	1.122		1.543	1.458
				1.177	1.109		1.334	1.474
				1.139	0.887		1.033	1.322
				1.015	0.994		1.289	1.316
				0.662	1.031		1.518	1.346
				0.81	0.992		1.688	1.255
				0.687	1.296		1.575
				0.637	1.127		1.505
				0.72	1.059		1.429
				0.458			1.563
							1.246
							1.43
							1.288
							1.397
							1.348
							1.412

## Sheet: Source data-fig. 3
	Fig. 3a, b															Fig. 3c,d				Fig. 3e
Gravity response (root curvature angle)(°)																	Leaf area (cm2)			Silique length (cm)
	Gravistimulation time-6h		Gravistimulation time-12h		F2	Gravistimulation time-6h		Gravistimulation time-12h		F3	Gravistimulation time-6h		Gravistimulation time-12h			F1				F1			F2			F3
	Ground	Space	Ground	Space		Ground	Space	Ground	Space		Ground	Space	Ground	Space			Ground	Space			Ground	Space		Ground	Space		Ground	Space
	69.905	76.055	73.657	84.92		42.064	65.298	76.149	83.191		52.352	46.888	85.987	72.646			1.386	1.426			1.584	1.815		1.441	1.456		1.321	1.386
	75.583	67.694	76.434	83.999		49.865	47.328	86.906	69.538		51.546	38.797	65.966	70.483			1.468	1.658			1.62	1.784		1.763	1.48		1.547	1.394
	69.769	76.908	82.571	90.39		52.334	60.255	80.628	87.064		42.879	46.042	70.793	81.469			1.383	1.549			1.595	1.716		1.554	1.472		1.569	1.409
	48.149	74.624	75.695	82.057		48.289	64.47	76.139	73.465		37.694	62.85	76.608	84.473			1.505	1.633			1.693	1.782		1.402	1.519		1.359	1.445
	66.414	64.495	90.08	81.049		42.274	61.763	90	75.256		37.073	56.31	67.751	81.977			1.367	1.381			1.786	1.549		1.795	1.604		1.888	1.424
	56.976	67.166	87.614	89.042		44.326	53.13	71.259	68.356		36.87	62.949	73.514	63.435			1.268	1.426			1.706	1.723		1.431	1.567		1.393	1.424
	53.233	68.875	71.565	70.021		56.31	49.467	86.248	63.13		51.953	64.29	77.656	50.869			1.482	1.32			1.648	1.74		1.589	1.859		1.489	1.38
	68.213	59.108	73.465	80.754		48.24	71.259	82.117	90.47		43.531	37.476	96.817	89.215			1.103	1.452			1.651	1.568		1.519	1.747		1.571	1.583
	74.248	90	65.556	79.944		73.78	45	84.144	75.719		57.995	63.435	86.051	79.12			0.942	1.154			1.673	1.651		1.556	1.65		1.434	1.527
	68.713	58.299	79.114	89.349		41.424	45.855	64.759	64.969		46.848	47.726	78.69	78.69			1.023	1.679			1.614	1.531		1.565	1.833		1.494	1.587
	65.248	77.502	85.389	84.123		38.83	34.891	63.104	73.124		75.651	59.349	86.675	73.301			1.08	1.182			1.522			1.581	1.775		1.525	1.434
	67.694	74.764	90	92.648		53.13	29.197	72.445	67.433		51.34	36.634	80.258	71.565			0.992	1.489						1.327	1.606		1.249	1.426
	60.642	84.958	87.184	88.877		55.437	28.98	58.241	59.534		45	41.878	67.068	85.46			1.589	1.312						1.326	1.547		1.437	1.476
	70.194	68.552	90	86.566		78.69	32.381	96.613	70.974		36.027	28.072	54.372	61.584			1.365	1.289						1.644	1.657		1.378	1.515
						50.906	53.924	77.095	63.072		54.782	48.24	81.909	75.801			1.439	1.429						1.64	1.674		1.365	1.51
						83.66	53.286	73.989	82.461		79.939	74.261	95.424	78.381			1.329	1.117						1.404	1.565		1.351	1.472
						35.538	82.962	78.211	97.545		68.062	56.041	77.73	94.368			1.389	1.002						1.362	1.496		1.305	1.45
						68.895	67.166	91.258	96.676		35.727	52.481	75.948	62.507			1.169	1.589						1.504	1.589		1.291	1.326
						75.75	44.605	77.847	81.736		37.933	56.634	81.27	87.697			1.598	1.328						1.56	1.366		1.339	1.47
						50.673	64.411	54.226	79.178		90	55.222	47.412	72.801			1.379	1.329						1.342	1.5		1.466	1.409
						30.828	60.866	61.282	74.291		59.036	37.763	88.168	92.584			1.462	1.278						1.343	1.504		1.434	1.343
						41.543	41.496	49.993	81.347		34.875	47.626	87.324	69.044			1.001	1.429						1.488	1.473		1.346	1.407
						49.222	43.384	67.748	88.545		78.056			83.191			0.993	1.202						1.329	1.419		1.539	1.328
						35.538	44.924	70.084	76.496								1.41	1.527						1.317	1.373		1.48	1.52
																	1.429	1.302						1.595	1.301		1.357	1.525
																	1.389	1.42						1.315	1.416		1.42	1.623
																	1.278	1.17									1.325	1.467
																	1.42	1.42										1.549
																	1.178	1.409										1.478
																	1.402	1.388										1.474
																												1.365
																												1.403
																												1.492
																												1.461

## Sheet: Source data-fig. 8
Fig. 8a
	F1-LHCA1			F2-LHCA1			F3-LHCA1
	Ground	Space		Ground	Space		Ground	Space
	0.977323	0.799453		1.10244	0.517235		0.792376	0.688217
	1.02912	0.801234		0.962343	0.612345		0.821139	0.645229
	0.996126	0.634213		0.951117	0.503455		0.693211	0.574413
AVE	1.00086	0.744967		1.0053	0.544345		0.768909	0.635953
Fig. 8b
	F1-TGA4			F2-TGA4			F3-TGA4
	Ground	Space		Ground	Space		Ground	Space
	0.988511	1.28895		1.13305	1.21731		0.358275	0.411747
	1.01632	1.07783		1.04872	1.36654		0.441295	0.420549
	0.995314	1.17731		0.900239	1.02675		0.335125	0.533431
AVE	1.00005	1.18136		1.02733	1.20354		0.378232	0.455242
Fig. 8c
	F1-TGA1			F2-TGA1			F3-TGA1
	Ground	Space		Ground	Space		Ground	Space
	0.987313	1.31247		1.11304	1.19191		0.428275	0.631108
	1.02132	1.44455		1.01231	1.21263		0.429737	0.544134
	0.994441	1.23555		0.911348	1.32798		0.476463	0.698976
AVE	1.00103	1.33086		1.01223	1.24417		0.444825	0.624739

## Sheet: Source data-fig. S1
Fig. S1 a-d
F2 Seed germination rate (%)
0 μM ABA	G0	0	1	2	3	4	5	6	7
		0	92.59	100	100	100	100	100	100
		0	91.36	100	100	100	100	100	100
		0	93.82	100	100	100	100	100	100
	AVG	0	92.59	100	100	100	100	100	100
	S0	0	93.82	100	100	100	100	100	100
		0	90.12	100	100	100	100	100	100
		0	90.12	100	100	100	100	100	100
	AVG	0	91.3533	100	100	100	100	100	100
	SD	0	2.1362	0	0	0	0	0	0
0.5 μM ABA	G0	0	0	45.68	96.3	100	100	100	100
		0	0	43.21	96.3	100	100	100	100
		0	0	46.91	93.82	100	100	100	100
	AVG	0	0	45.2667	95.4733	100	100	100	100
	SD	0	0	1.88431	1.43183	0	0	0	0
	S0	0	0	50.62	96.3	100	100	100	100
		0	0	48.15	95.06	97.53	100	100	100
		0	0	49.38	95.06	100	100	100	100
	AVG	0	0	49.3833	95.4733	99.1767	100	100	100
	SD	0	0	1.235	0.715914	1.42606	0	0	0
2 μM ABA	G0	0	0	3.7	48.15	77.78	83.95	86.41	93.83
		0	0	4.9	49.38	74.07	80.25	86.41	92.59
		0	0	3.7	46.91	75.31	82.72	85.29	90.23
	AVG	0	0	4.1	48.1467	75.72	82.3067	86.0367	92.2167
	SD	0	0	0.69282	1.235	1.88868	1.88431	0.646632	1.82881
	S0	0	0	3.7	49.38	71.6	71.6	71.6	85.29
		0	0	3.7	51.85	67.9	72.84	75.31	90.12
		0	0	4.9	48.15	74.07	76.54	82.72	93.83
	AVG	0	0	4.1	49.7933	71.19	73.66	76.5433	89.7467
Fig. S1d
0.5 μM ABA	G0	0	0	0	0	0	7.41	14.81	29.63
Cotyledon greening rate (%)		0	0	0	0	0	8.64	16.05	25.92
		0	0	0	0	0	7.41	16.05	30.86
	AVG	0	0	0	0	0	7.82	15.6367	28.8033
	SD	0	0	0	0	0	0.710141	0.715914	2.57166
	S0	0	0	0	0	0	1.23	2.47	6.17
		0	0	0	0	0	2.47	7.41	14.81
		0	0	0	0	0	1.23	3.7	7.41
	AVG	0	0	0	0	0	1.64333	4.52667	9.46333
	SD	0	0	0	0	0	0.715914	2.57166	4.67167

## Sheet: Source data-fig. S7
Fig. S7a
F1 Nitrate content (mg g-1 FW)
	Ground	Space
	7.7122	8.7991
	7.4531	8.4774
	7.9002	8.9902
AVG	7.6885	8.75557
Fig. S7b
F1 NR activity (μM nitrate h-1 g-1 FW)
	Ground	Space
	4.1542	5.4622
	4.0132	6.0813
	4.9531	5.5672
AVG	4.3735	5.70357
